# Supplementary material for: Thalamic and Cerebellar Regional Involvement across the ALS–FTD Spectrum and the Effect of C9orf72
Source: Brain Sci. 2022 Mar 1;12(3):336. doi: 10.3390/brainsci12030336 (PMC8945983; doi:10.3390/brainsci12030336)
Supplement: Supplementary file 1 [file brainsci-12-00336-s001.zip]

Archive with 1 entries (1 files):
- brainsci-1602926-supplementary.pdf
